# Supplementary material for: Genomic Sequence around Butterfly Wing Development Genes: Annotation and Comparative Analysis
Source: PLoS One. 2011 Aug 31;6(8):e23778. doi: 10.1371/journal.pone.0023778 (PMC3166123; doi:10.1371/journal.pone.0023778)
Supplement: Table S3 — List of Kaikogaas predicted genes and subsequent manual curation. (TXT) [file pone.0023778.s003.txt]

BAC ID (GenBank)	Kaikogaas predicted peptide nr	Kaikogaas predicted peptide strand	Kaikogaas predicted exon positions	Kaikogaas predicted peptide length	Kaikogaas annotation	Validation by manual curation	Validated predicted gene	Unigenes
AC239117	1	+	1426..1505 , 2351..2522	83	HP	0	-	-
AC239117	2	-	3439..3606 , 4827..4854 , 6141..6184	79	HP	0	-	-
AC239117	3	+	6609..6685 , 7089..7353 , 8533..8697	168	HP	0	-	-
AC239117	4	+	11131..11157 , 11364..11455 , 11595..11808	110	HP	0	-	-
AC239117	5	-	13640..13868 , 15163..15254 , 16136..16284 , 19118..19181	177	HP	0	-	-
AC239117	6	-	21391..21633	80	HP	0	-	-
AC239117	7	-	21721..22132 , 22214..22335 , 23321..23380	197	HP	0	-	-
AC239117	8	+	24725..24786 , 25618..25720	54	HP	-	-	-
AC239117	9	+	28304..28517 , 30056..30408	188	HP	0	-	-
AC239117	10	-	31884..31930 , 32231..32282	32	HP	0	-	-
AC239117	11	-	33418..33495 , 34125..34185 , 34267..34473 , 34787..34878	145	HP	0	-	-
AC239117	12	+	35504..35731	75	HP	0	-	-
AC239117	13	+	35926..36031 , 36150..36256	70	HP	0	-	-
AC239117	14	+	37806..37887 , 38096..38136	40	HP	-	-	-
AC239117	15	+	39497..39817	106	HP	0	-	-
AC239117	16	-	40840..41056 , 43361..43494	116	HP	0	-	-
AC239117	17	+	44363..44471 , 45026..45090	57	HP	-	-	-
AC239117	18	-	46451..46576 , 47192..47194	42	HP	-	-	-
AC239117	19	-	48573..48751 , 48926..49129 , 49766..49829	148	HP	0	-	-
AC239117	20	+	52448..52491 , 53897..54119	88	HP	0	-	-
AC239117	21	-	54664..54903 , 55753..55791	92	HP	0	-	-
AC239117	22	+	56224..56226 , 56303..56501 , 56718..56761	81	HP	0	-	-
AC239117	23	+	57984..58268	94	HP	0	-	-
AC239117	24	-	58577..58623 , 59395..59569	73	HP	0	-	-
AC239117	25	-	61211..61259 , 61763..61824	36	HP	-	-	-
AC239117	26	+	63164..63197 , 63451..63563	48	HP	-	-	-
AC239117	27	-	63974..64254 , 64664..64784	133	HP	1	putative apterous	-
AC239117	28	+	67592..67638 , 68572..68671 , 69439..69523 , 69626..69822	142	HP	0	-	-
AC239117	29	+	70718..70825 , 71683..71838	87	HP	0	-	-
AC239117	30	+	72404..72406 , 73269..73337	23	HP	-	-	-
AC239117	31	-	75730..75784 , 75877..76007	61	HP	0	-	-
AC239117	32	+	76458..76799	113	HP	0	-	-
AC239117	33	-	78994..79053 , 79320..79385	41	HP	-	-	-
AC239117	34	+	80479..80550 , 81265..81417	74	HP	1	putative apterous	-
AC239117	35	+	87868..87876 , 93480..93482	3	HP	-	-	-
AC239122	1	+	463..527 , 1815..1974	74	HP	0	-	-
AC239122	2	-	2677..2855 , 4913..4961	75	HP	0	-	-
AC239122	3	+	5942..6005 , 6596..6690	52	HP	-	-	-
AC239122	4	-	6958..7120 , 7270..7416 , 7566..7712 , 7788..7934 , 8010..8156 , 8910..9007	282	HP	0	-	-
AC239122	5	+	10389..10551 , 10978..11186	123	HP	0	-	-
AC239122	6	+	14242..14323 , 14883..15063 , 17916..18072 , 18182..18327 , 20428..20452 , 21457..21582	238	HP	0	-	-
AC239122	7	+	22308..22440 , 22519..22604	72	HP	0	-	-
AC239122	8	+	24634..24727 , 24971..25026	49	HP	-	-	-
AC239122	9	+	25690..25753 , 27157..27188	31	HP	-	-	-
AC239122	10	-	28530..28597 , 28681..28994 , 29338..29351	131	HP	0	-	-
AC239122	11	+	31224..31226 , 31802..31996	65	HP	0	-	-
AC239122	12	+	34567..34612 , 35678..35710 , 36026..36106 , 36269..36303	64	HP	0	-	-
AC239122	13	+	37334..37442 , 38846..38969 , 39715..39817 , 40359..40471 , 40768..40891 , 41337..41612	282	HP	1	putative carbonic anhydrase	C1298
AC239122	14	+	43760..43843 , 45031..45138	63	HP	0	-	-
AC239122	15	+	45666..45687 , 45789..45913	48	HP	-	-	-
AC239122	16	+	46698..46747 , 47038..47191	67	HP	0	-	-
AC239122	17	+	48751..48889 , 49932..49979 , 50560..50796 , 50920..51096 , 51967..52093 , 53209..53311 , 53826..53938 , 54233..54326 , 54553..54762 , 55812..55984 , 56502..56634	517	HP	1	putative carbonic anhydrase II	-
AC239122	18	-	57123..57226 , 58412..58462 , 58914..58938	59	HP	-	-	-
AC239122	19	+	60430..60543 , 60695..60808	75	HP	0	-	-
AC239122	20	-	61721..61828 , 62731..62836 , 63851..63917 , 64192..64422 , 65051..65201 , 65985..66207 , 66821..66993 , 67423..67650 , 68092..68279 , 68973..69141 , 71087..71089	548	putative cell cycle progression	1	putative cell cycle progression	P11
AC239122	21	+	71407..71466 , 71774..71859 , 72176..72354 , 74891..74974 , 76072..76146 , 76930..77084	212	HP	0	-	-
AC239122	22	+	77471..77544 , 78224..78299	49	HP	-	-	-
AC239122	23	+	79313..79315 , 80046..80171	42	HP	-	-	-
AC239122	24	+	82926..82940 , 84082..84255	62	HP	0	-	-
AC239122	25	-	85168..85344 , 85981..86133 , 87911..88228	215	HP	0	-	-
AC239122	26	-	91479..91534 , 93884..93921 , 94545..94558	35	HP	-	-	-
AC239122	27	+	95648..95708 , 96060..96141 , 96519..96705	109	HP	0	-	-
AC239122	28	+	97084..97241 , 98109..98295	114	HP	0	-	-
AC239122	29	-	101333..101739 , 105782..105982 , 107915..107978	223	HP	0	-	-
AC239122	30	-	109173..109217 , 110114..110125	18	HP	-	-	-
AC239122	31	-	111073..111127 , 111613..111693 , 112168..112226	64	HP	0	-	-
AC239122	32	+	113857..113951 , 116221..116515 , 119319..120728 , 120813..122772 , 123149..123329 , 123922..124049 , 124420..124763 , 125251..125351 , 126171..126217 , 126588..126694 , 126752..126892	1602	putative Adenomatous polyposis coli protein (Protein APC) (mAPC)	1	putative APC	P5
AC239115	1	+	1747..1824 , 3572..3685 , 4080..4214	108	HP	0	-	-
AC239115	2	+	5669..5671 , 6758..6892	45	HP	-	-	-
AC239115	3	-	9137..9220 , 9382..9484 , 9816..10150 , 11611..11885 , 12746..12919 , 13647..16589 , 16956..17056 , 17146..17236 , 17609..17939	1478	putative Rte-1 element	1	putative glycosyltansferase 7 putative NonLTR/Rte-3 element	P12, C3213
AC239115	4	+	19674..19690 , 19839..19935	37	HP	-	-	-
AC239115	5	+	21283..21294 , 22302..22370 , 23339..23387 , 24259..24341 , 25447..25613 , 25990..26158 , 29936..30084 , 31064..31146 , 32138..32221 , 32702..32865	342	HP	1	putative DP transcription factor	C1794, C1795
AC239115	6	+	33353..33465 , 33538..33655	76	HP	0	-	-
AC239115	7	-	33924..33961 , 34696..34768 , 34850..34918	59	HP	-	-	-
AC239115	8	-	37001..37444	147	putative Solution Structure Of Cyclophilin Like 1(Ppil1) And Insights Into Its Interaction With Skip	1	putative Ppil1	P13, C5391
AC239115	9	+	39515..39550 , 40003..40074	35	HP	-	-	-
AC239115	10	+	40646..40664 , 41266..41436 , 41794..41932 , 42230..42562 , 43001..43288 , 43364..43523 , 43796..44074	462	putative tRNA-dihydrouridine synthase	1	putative tRNA-dihydrouridine synthase	P14, C3274, C3275
AC239115	11	-	45067..45134 , 45193..45430	101	HP	0	-	-
AC239115	12	-	46060..46223 , 47483..47558 , 48093..48166 , 48684..48747	125	HP	0	-	-
AC239115	13	+	49018..49156 , 49370..49457 , 50410..50545	120	HP	0	-	-
AC239115	14	+	51355..51390 , 52536..52611 , 52903..53066	91	HP	0	-	-
AC239115	15	+	53543..53694 , 53914..53917	51	HP	-	-	-
AC239115	16	-	54325..54382 , 54914..54968 , 55343..55511	93	HP	0	-	-
AC239115	17	+	56464..56496 , 57127..57219	41	HP	-	-	-
AC239115	18	-	58058..58164 , 58552..58669	74	HP	0	-	-
AC239115	19	+	60654..60725 , 63352..63573	97	HP	0	-	-
AC239115	20	-	63776..63930 , 64203..64245	65	HP	0	-	-
AC239115	21	-	66932..67113 , 67757..67769	64	HP	0	-	-
AC239115	22	+	69391..69504 , 70532..70675	85	HP	0	-	-
AC239115	23	-	72444..72500 , 72705..72771 , 73033..73154 , 73444..73494	98	HP	0	-	-
AC239115	24	+	74164..74256 , 74467..74652	92	HP	0	-	-
AC239115	25	+	77590..77653 , 78079..78338	107	HP	0	-	-
AC239115	26	+	79837..80001 , 81398..81577 , 87695..88048	232	putative Big brother protein	1	putative Big brother protein	P15
AC239115	27	+	88668..88758 , 89700..89890	93	HP	0	-	-
AC239115	28	-	91881..92040 , 93626..93660	64	HP	0	-	-
AC239115	29	-	96682..96809 , 96923..97031	78	HP	0	-	-
AC239115	30	+	97639..97705 , 98082..98215	66	HP	0	-	-
AC239115	31	+	98543..98598 , 98673..98737 , 98854..98954 , 99135..99322 , 99626..99875	219	putative Fts protein	1	putative Fts protein	P16, S2472
AC239115	32	-	100262..100786 , 101165..101302	220	hypothetical protein similar to ENSANGP00000014354	1	putative CG30010	P17, C7655
AC239115	33	+	102165..102195 , 104447..104645 , 105079..105229 , 106043..106217 , 106922..107056 , 109016..109177 , 110805..110939 , 111601..111703 , 112058..112160 , 112354..112494 , 113538..113650 , 113782..113856 , 114367..114563 , 114893..115245	690	unknown protein	1	putative p80 katanin	C3527
AC239115	34	+	115794..115833 , 116546..116621 , 117759..117804	53	HP	-	-	-
AC239115	35	-	118455..118856	133	HP	0	-	-
AC239115	36	+	118455..118856	651	putative nucleolar protein 10	1	putative nucleolar protein 10	P18, C3667, C3668
AC239118	1	+	715..728 , 1361..1418 , 2538..2618 , 3816..4067 , 4847..4988 , 5498..5763 , 7501..7754 , 8709..8832 , 10153..10261 , 11389..11580 , 11859..11875	502	putative Disks large homolog 1 (Synapse-associated protein 97) (SAP-97) (hDlg)	1	putative disks large homolog 1	P19, P20
AC239118	2	-	12300..12544 , 12777..12947 , 13307..13352	153	HP	0	-	-
AC239118	3	+	14382..14557 , 14811..15004 , 19547..19696 , 20393..20565 , 20931..21040 , 21127..21235	303	putative Discs large homolog 2 (Postsynaptic density protein PSD-93) (Channel-associated protein of synapse-110) (Chapsyn-110)	1	putative disks large homolog 1	P19, P20
AC239118	4	+	21498..21598 , 22314..22548	111	HP	0	-	-
AC239118	5	-	24833..25106 , 25809..25819	94	HP	0	-	-
AC239118	6	-	27951..28282 , 29298..29538	190	putative 60S ribosomal protein L9	1	putative ribosomal protein L9	P21, C2589
AC239118	7	+	31109..31169 , 31607..31769 , 32744..32877 , 33475..33617 , 34446..34571 , 35982..36128	257	hypothetical protein similar to mitochondrial ribosomal protein, L46	1	putative mitochondrial ribosomal protein L46	P22, C1536, S338
AC239118	8	+	36971..37019 , 37239..37432	80	HP	0	-	-
AC239118	9	+	37580..37598 , 37985..38175 , 38851..38907	88	HP	0	-	-
AC239118	10	-	39612..39876 , 39990..40012	95	HP	0	-	-
AC239118	11	+	41460..41462 , 42318..42478 , 43140..43575	199	HP	0	-	-
AC239118	12	-	44363..44445 , 44837..44990 , 45215..45303 , 45496..45502 , 45740..45751	114	HP	0	-	-
AC239118	13	+	46824..46871 , 46977..47336	135	HP	0	-	-
AC239118	14	+	47985..47989 , 48087..48159	25	HP	-	-	-
AC239118	15	-	48321..48536 , 49154..49220 , 49811..49851	107	HP	0	-	-
AC239118	16	+	53096..53189 , 54282..54322	44	HP	-	-	-
AC239118	17	+	57910..58036 , 58530..58624	73	HP	0	-	-
AC239118	18	-	61424..61662 , 64504..64585	106	HP	0	-	-
AC239118	19	+	65833..65927 , 67603..68699 , 70257..70561 , 70850..70885 , 71084..71227	558	putative reverse transcriptase	1	putative NonLTR/DMRT1 element	P23
AC239118	20	-	73264..73369 , 75180..75443 , 75540..75627 , 76594..76627 , 77114..77302	226	HP	0	-	-
AC239118	21	-	78739..78793 , 79118..79122	19	HP	-	-	-
AC239118	22	-	80452..80722 , 80883..80956 , 82756..82939 , 83850..83974 , 84768..84983	289	HP	0	-	-
AC239118	23	+	85856..85940 , 86551..86633	55	HP	-	-	-
AC239118	24	-	87285..87370 , 87566..87593	37	HP	-	-	-
AC239118	25	-	88878..89075 , 89374..89424	82	HP	0	-	-
AC239118	26	-	89974..90062 , 90489..90558	52	HP	-	-	-
AC239118	27	+	91914..92057 , 92794..92818 , 93664..93788	97	HP	0	-	-
AC239118	28	-	94966..95031 , 95301..95327	30	HP	-	-	-
AC239118	29	+	95873..95940 , 96114..96143 , 97449..97656 , 97746..97766	108	HP	0	-	-
AC239118	30	-	98432..98786 , 99376..99428	135	HP	0	-	-
AC239118	31	-	100744..100753 , 101454..101608	54	HP	-	-	-
AC239118	32	-	101803..101813 , 102138..102165	12	HP	-	-	-
AC239118	33	-	102678..102824 , 103677..103736 , 103867..103932	90	HP	0	-	-
AC239118	34	+	104593..104607 , 104691..104831	51	HP	-	-	-
AC239118	35	-	106168..106387 , 106663..106768 , 107054..107081	117	HP	0	-	-
AC239118	36	-	107455..107623 , 108089..108120	66	HP	0	-	-
AC239118	37	-	108767..108958	63	HP	0	-	-
AC239118	38	-	110580..111683	367	putative Protein decapentaplegic precursor (Protein DPP-C)	1	putative decapentaplegic	P2
AC239118	39	-	116789..116796 , 117001..117010	5	HP	-	-	-
AC239118	40	+	117066..117129 , 118957..119426	177	HP	0	-	-
AC239118	41	-	120381..120388 , 120819..120873	20	HP	-	-	-
AC239118	42	+	123300..123373 , 123974..124076	58	HP	-	-	-
AC239118	43	+	126150..126174 , 126226..126264 , 127273..127568	119	HP	0	-	-
AC239118	44	-	127662..127767 , 127841..128149 , 129069..129118	154	HP	0	-	-
AC239118	45	-	131438..131561 , 132865..132971	76	HP	0	-	-
AC239118	46	+	133772..133805 , 134047..134126	37	HP	-	-	-
AC239118	47	-	135198..135434	78	HP	0	-	-
AC239118	48	+	135831..135863 , 136918..137172	95	HP	0	-	-
AC239118	49	+	140188..140192 , 140833..141127	99	HP	0	-	-
AC239118	50	+	141406..141499 , 141915..141957 , 142207..142318	82	HP	0	-	-
AC239118	51	+	143751..143801 , 144303..144434	60	HP	0	-	-
AC239118	52	+	145280..145617 , 145778..145832	130	HP	0	-	-
AC239120	1	+	28..81 , 458..562	52	HP	-	-	-
AC239120	2	+	880..904 , 970..995	16	HP	-	-	-
AC239120	3	-	1452..1624 , 1685..1691	59	HP	-	-	-
AC239120	4	-	2771..2897 , 3292..3625 , 3693..3728 , 4324..4486 , 4867..4869	220	HP	0	-	-
AC239120	5	+	5577..5819 , 5928..6109 , 7187..7426 , 8053..8310 , 8847..9006	360	putative CG30427-PC, isoform C	1	putative CG30427-PC, isoform C	P26, C3950, S4503, S4642, C3923, S6320
AC239120	6	+	10606..10669 , 11017..11228	91	HP	0	-	-
AC239120	7	-	11838..12088 , 12139..13189	433	HP	1	putative DNA/Mariner element	-
AC239120	8	-	16698..16927 , 20466..20711 , 23765..23959 , 27264..27527 , 39853..39883	321	putative multi-binding protein	1	putative multi-binding protein	P25, C7175
AC239120	9	-	41757..42055 , 42645..42867 , 43670..43831 , 44833..44997 , 45748..45975	358	putative Ecdysone receptor (Ecdysteroid receptor) (20-hydroxy-ecdysone receptor) (20E receptor) (EcRH)	1	putative Ecdysone receptor	P1, S1
AC239120	10	+	46606..46640 , 46832..46940	47	HP	-	-	-
AC239120	11	+	47742..48013 , 48153..48231	116	HP	0	-	-
AC239120	12	-	49273..49466 , 50968..51059 , 51271..51479	164	HP	1	putative Ecdysone receptor	P1, S1
AC239120	13	+	52918..52972 , 53886..54037	68	HP	0	-	-
AC239120	14	+	56355..56423 , 56505..56867	143	HP	0	-	-
AC239120	15	-	59312..59355 , 60117..60234	53	HP	-	-	-
AC239120	16	-	60936..61016 , 61843..61995	77	HP	0	-	-
AC239120	17	-	62961..63138 , 67470..67654	120	HP	0	-	-
AC239120	18	+	68042..68049 , 68792..68804	6	HP	-	-	-
AC239120	19	-	71420..71505 , 71755..71773	34	HP	-	-	-
AC239120	20	+	72677..72797 , 73648..73754	75	HP	0	-	-
AC239120	21	-	74480..74663 , 74943..75118 , 75174..75176	120	HP	0	-	-
AC239120	22	+	75374..75453 , 76862..77117	111	HP	0	-	-
AC239120	23	-	77346..77435 , 77645..77680	41	HP	-	-	-
AC239120	24	-	77845..77948 , 79394..79498 , 81884..81950	91	HP	0	-	-
AC239120	25	+	82900..82924 , 84349..84353	9	HP	-	-	-
AC239120	26	-	84692..84915 , 85505..85552 , 87126..87168	104	HP	0	-	-
AC239120	27	+	88384..88529 , 89167..89320	99	HP	0	-	-
AC239120	28	-	91824..91951 , 93168..93483	147	HP	1	putative Ecdysone receptor	P1, S1
AC239120	29	+	94974..94982 , 95118..95123	4	HP	-	-	-
AC239120	30	+	95662..95741 , 96764..97085	133	HP	0	-	-
AC239116	1	+	1458..1460 , 2998..3087	30	HP	-	-	-
AC239116	2	-	4566..4636 , 4905..4944	36	HP	-	-	-
AC239116	3	+	5356..5358 , 7869..7910	14	HP	-	-	-
AC239116	4	+	10790..10886 , 10999..11040 , 12292..12332 , 12471..12543 , 13094..13188	115	HP	0	-	-
AC239116	5	+	13689..13725 , 14140..14279	58	HP	-	-	-
AC239116	6	+	15154..20650 , 21645..21751	1867	putative reverse transcriptase	1	putative LTR/BEL element	P26
AC239116	7	-	22721..22778 , 22830..22897	41	HP	-	-	-
AC239116	8	+	23548..23652 , 23708..23933 , 24065..24194 , 25618..25807	216	HP	0	-	-
AC239116	9	+	29032..29103 , 30881..30968 , 31320..31510	116	HP	0	-	-
AC239116	10	+	32425..32502 , 33994..34129 , 34447..34607	124	HP	0	-	-
AC239116	11	-	37093..37271 , 42629..42819 , 43332..43363	133	HP	0	-	-
AC239116	12	-	45309..45394 , 45464..45555 , 45777..45781	60	HP	0	-	-
AC239116	13	+	49001..49106 , 49740..49870	78	HP	0	-	-
AC239116	14	+	51392..51607 , 52455..52466	75	HP	0	-	-
AC239116	15	-	53333..53420 , 53534..53632 , 54618..54678 , 55273..55366	113	HP	0	-	-
AC239116	16	-	55999..56113 , 56215..56483	127	HP	0	-	-
AC239116	17	+	58675..58678 , 58991..59154	55	HP	-	-	-
AC239116	18	-	60513..60857 , 61038..61106	137	HP	0	-	-
AC239116	19	-	61761..61827 , 62603..62650 , 63118..63224	73	HP	0	-	-
AC239116	20	+	64492..65227 , 66819..66962 , 89985..90076 , 90647..90877	400	putative engrailed	1	putative engrailed	P10, P37, P38, P39, S2338
AC239116	21	+	94990..95022 , 95468..95641	68	HP	0	-	-
AC239116	22	-	97713..98192 , 98559..98603	174	HP	0	-	-
AC239116	23	+	101077..101092 , 101144..101346	72	HP	0	-	-
AC239116	24	+	101780..101782 , 101857..101892 , 102485..102562	38	HP	-	-	-
AC239116	25	+	104209..104234 , 105383..105530	57	HP	-	-	-
AC239116	26	-	106884..107020 , 107505..107586	72	HP	0	-	-
AC239119	1	+	267..366 , 954..1042	62	HP	0	-	-
AC239119	2	-	1505..1755 , 3018..3042 , 4409..4432	99	HP	0	-	-
AC239119	3	-	5091..5477 , 6815..6835	135	HP	0	-	-
AC239119	4	+	7430..7436 , 7895..7906 , 8750..8784	17	HP	-	-	-
AC239119	5	-	9810..10016 , 10987..11097 , 11574..11642	128	HP	0	-	-
AC239119	6	+	14565..14648 , 14989..15123	72	HP	0	-	-
AC239119	7	-	15462..15542 , 15755..15814	46	HP	-	-	-
AC239119	8	-	19028..19286 , 19469..19554	114	HP	0	-	-
AC239119	9	+	22643..22794 , 22987..23116	93	HP	0	-	-
AC239119	10	-	23651..23659 , 23813..23886 , 24304..24394	57	HP	-	-	-
AC239119	11	+	25200..25222 , 25532..25616	35	HP	-	-	-
AC239119	12	+	26741..26863 , 26958..27122	95	HP	0	-	-
AC239119	13	-	27970..28239 , 28522..28593	113	HP	0	-	-
AC239119	14	+	31343..31483 , 31793..32050	132	HP	0	-	-
AC239119	15	+	36405..36407 , 36776..36910	45	HP	-	-	-
AC239119	16	+	37287..37515 , 38382..38873 , 39781..39935	291	putative distal-less	1	putative Distal-less	P3, P4, C3
AC239119	17	-	41803..42093 , 42584..42598	101	HP	0	-	-
AC239119	18	+	43047..43116 , 44217..44347	66	HP	0	-	-
AC239119	19	-	44959..45093 , 46548..46550	45	HP	-	-	-
AC239119	20	+	47948..47995 , 48257..48571	120	HP	0	-	-
AC239119	21	+	49158..49267 , 49545..49707	90	HP	0	-	-
AC239119	22	+	53151..53208 , 53275..53462 , 54573..54575	82	HP	1	putative Distal-less	P3, P4, C3
AC239119	23	-	55884..55904 , 56411..56504 , 58829..58851	45	HP	-	-	-
AC239119	24	+	60797..60809 , 62035..62234	70	HP	0	-	-
AC239119	25	-	63356..63375 , 64885..64951	28	HP	-	-	-
AC239119	26	-	68695..68698 , 69932..69954	8	HP	-	-	-
AC239119	27	-	72905..72943 , 75585..75608	20	HP	-	-	-
AC239119	28	-	79926..80008 , 80585..80618 , 80701..80709	41	HP	-	-	-
AC239119	29	-	81519..81613 , 82499..82640	78	HP	0	-	-
AC239119	30	+	83296..83498 , 83642..83726	95	HP	0	-	-
AC239119	31	+	84807..84955 , 85022..85145 , 85314..85472	143	HP	0	-	-
AC239119	32	-	86291..86418 , 86765..86864	75	HP	0	-	-
AC239119	33	-	88445..88617 , 89144..89183	70	HP	0	-	-
AC239119	34	+	91765..91811 , 93007..93032 , 94380..94522	71	HP	0	-	-
AC239119	35	-	95892..96043 , 96229..96317 , 96720..96763	94	HP	0	-	-
AC239119	36	+	97078..97133 , 97980..98091	55	HP	-	-	-
AC239119	37	+	99124..99476 , 100267..100285	123	HP	0	-	-
AC239119	38	-	101100..101208 , 102761..102783	43	HP	-	-	-
AC239119	39	-	104206..104291 , 104872..105133	115	HP	0	-	-
AC239119	40	+	107218..107251 , 107446..107696	94	HP	0	-	-
AC239119	41	-	108545..108742 , 109367..109474	101	HP	0	-	-
AC239119	42	+	111209..111300 , 111691..111994	131	HP	0	-	-
AC239119	43	+	113803..113943	46	HP	-	-	-
AC239119	44	+	117452..117521 , 118117..118148	33	HP	-	-	-
AC239119	45	+	119899..119951 , 120476..120546 , 121497..121591	72	HP	0	-	-
AC239124	1	-	677..1043 , 1603..2069 , 2162..2272 , 4784..5010 , 6262..6414 , 8052..8175	482	HP	1	putative naked cuticle	S7359, S1189
AC239124	2	+	9307..9330 , 10605..10652 , 10909..11049	70	HP	0	-	-
AC239124	3	+	11271..11590 , 13854..13941 , 14278..14443 , 14682..14825 , 14965..15029	260	HP	0	-	-
AC239124	4	-	20050..20187 , 20271..20520 , 21113..21144	139	HP	0	-	-
AC239124	5	+	23617..23686 , 25206..25270	44	HP	-	-	-
AC239124	6	+	25808..25848 , 26801..26944 , 27094..27175 , 27754..27935 , 28026..28651 , 29414..29539 , 29982..30049	422	HP	0	-	-
AC239124	7	+	32087..32100 , 32833..32887 , 38811..38900 , 39905..40237	163	HP	0	-	-
AC239124	8	-	42883..43197 , 44294..44320	113	HP	0	-	-
AC239124	9	+	46779..46809 , 46912..47099	72	HP	0	-	-
AC239124	10	+	48348..48482 , 48703..48954 , 49288..49390 , 49786..50304 , 50512..50625 , 50778..51060 , 51801..52068 , 52885..53184 , 54533..54603 , 54775..54824 , 55357..55448	728	HP	1	putative CG10286	S2629, S2630
AC239124	11	-	56565..57401 , 57948..58107 , 60160..60326	387	HP	1	putative PFL0070c	-
AC239124	12	-	60948..61141 , 61181..61302 , 61379..61452	129	HP	0	-	-
AC239124	13	+	61982..62111 , 63620..63846	118	HP	0	-	-
AC239124	14	-	67777..68259 , 69689..69745	179	HP	0	-	-
AC239124	15	+	71435..71525 , 72760..73043	124	HP	0	-	-
AC239124	16	-	73452..73485 , 74268..74434	66	HP	0	-	-
AC239124	17	-	76637..77152	171	HP	0	-	-
AC239124	18	+	77805..77872 , 78640..78736	54	HP	-	-	-
AC239124	19	-	80205..80473 , 81023..81260 , 82838..82897	188	HP	0	-	-
AC239124	20	+	84284..84348 , 85410..85559 , 86292..86571 , 87027..87143 , 87481..87638 , 88508..88617 , 88949..89054 , 89181..89325 , 89416..89620 , 89704..89864 , 89990..90138 , 90365..90779 , 90864..91004 , 91155..91295 , 91370..91513 , 91582..91813 , 91899..92092 , 92302..92398 , 93005..93174 , 93540..93977	1205	putative CG4329-PA, isoform A	1	putative CG4329-PA	-
AC239124	21	+	94600..94791 , 94873..95064	127	HP	0	-	-
AC239124	22	-	97611..97738 , 99520..99712 , 100799..101015 , 102460..102818 , 102899..102904	300	putative synaptic glycoprotein sc2	1	putative synaptic glycoprotein sc2	-
AC239124	23	+	103666..103770 , 104720..104767	50	HP	-	-	-
AC239124	24	+	105215..105595 , 106075..106275 , 106551..106740 , 107002..107575 , 107849..107923 , 108709..108814 , 110666..111097	652	putative heat shock transcription factor (hsf)	1	putative heat shock transcription factor	S1113
AC239124	25	+	113087..113166 , 113303..113378 , 115507..115653	100	HP	0	-	-
AC239124	26	-	115946..116094 , 117310..117325	54	HP	-	-	-
AC239124	27	-	118518..118616 , 118675..118725	49	HP	-	-	-
AC239124	28	+	119353..119416 , 119737..119798	41	HP	-	-	-
AC239114	1	-	110..132 , 439..471 , 871..975 , 1077..1866 , 1950..2048 , 2164..2205	363	HP	1	putative neuropeptide-like precursor 1	S3072
AC239114	2	-	3364..3527 , 5825..5830 , 5911..6007	88	HP	0	-	-
AC239114	3	+	6757..6781 , 7068..7072	9	HP	-	-	-
AC239114	4	-	7633..7931 , 8520..9116 , 9341..9496 , 10788..10901 , 11427..11490	409	HP	1	putative serendipity locus protein alpha	-
AC239114	5	-	11570..11716 , 12295..12476 , 13755..14040 , 14942..15061 , 15895..16137 , 16628..16825 , 16969..17028	411	HP	1	putative serendipity locus protein alpha	-
AC239114	6	+	18064..18132 , 18361..18471 , 19491..19574 , 19932..20018	116	HP	1	putative CG31715	C6370
AC239114	7	+	20457..20465 , 20654..20695	16	HP	-	-	-
AC239114	8	-	21111..21261 , 21999..22075	75	HP	0	-	-
AC239114	9	-	23216..23361 , 24170..24415 , 25156..25387	207	putative CG17035-PA, isoform A	1	putative CG17035	P27, S2799
AC239114	10	+	26549..26712 , 27198..27376 , 27640..27662	121	HP	0	-	-
AC239114	11	+	28098..28112 , 28829..28930 , 29459..29660 , 30100..30245	154	putative Mn superoxide dismutase	1	putative Mn superoxidase dismutase (Sod2)	P28, C2056, S1183, S138, S2447, S321
AC239114	12	-	30883..31101 , 31245..31280 , 32492..32497	86	HP	0	-	-
AC239114	13	-	32844..32922 , 33254..33321	48	HP	-	-	-
AC239114	14	-	35350..35546 , 36048..36123	90	HP	0	-	-
AC239114	15	+	37053..37071 , 37368..37402 , 38110..38261 , 39782..39986	136	HP	0	-	-
AC239114	16	+	41241..41483 , 41492..41818	189	HP	0	-	-
AC239114	17	-	44105..44299 , 45129..45170	78	HP	0	-	-
AC239114	18	+	46202..46210 , 46525..46587	23	HP	-	-	-
AC239114	19	-	47987..48053 , 48339..48409	45	HP	-	-	-
AC239114	20	-	49046..49211 , 49776..49852	80	HP	0	-	-
AC239114	21	-	50357..50484 , 52836..52943 , 53215..53452	157	HP	0	-	-
AC239114	22	-	54916..55148 , 55527..55656	120	HP	0	-	-
AC239114	23	+	57127..57411	94	HP	0	-	-
AC239114	24	+	58954..59103 , 59280..59441	103	HP	0	-	-
AC239114	25	-	60153..60306 , 61539..61690 , 61764..61769	103	HP	1	putative Adh - 5	-
AC239114	26	-	63383..63406 , 64440..64613 , 64788..65024 , 65357..65461	179	HP	1	putative Adh - 5	-
AC239114	27	-	66620..66788 , 67834..67985 , 68671..68844 , 69202..69438 , 70002..70106	278	HP	1	putative Adh - 4	-
AC239114	28	-	70868..71042 , 71911..72060 , 72231..72391 , 72942..73115 , 73661..73897 , 75046..75150	333	HP	1	putative Adh - 3	-
AC239114	29	-	75499..75651 , 76981..77085	85	HP	0	-	-
AC239114	30	+	77255..77336 , 77502..77551	43	HP	-	-	-
AC239114	31	-	79226..79376 , 79859..80020 , 80715..80788 , 80907..81057 , 81127..81202 , 81593..82901 , 83270..83704	785	HP	1	putative Adh - 2 / putative NonLTR/Rte-3 element	- / C6742, C1810, C402, S2043, S8053
AC239114	32	-	84559..84807 , 85438..85542	117	HP	1	putative Adh - 2	-
AC239114	33	-	87341..87521 , 88729..88880 , 90044..90217 , 91050..91286 , 93524..93628	282	HP	1	putative Adh - 1	C7862
AC239114	34	-	93970..93999 , 94261..94281	16	HP	-	-	-
AC239114	35	-	94422..94653 , 95565..95779	148	HP	0	-	-
AC239114	36	-	95824..96009	61	HP	0	-	-
AC239114	37	-	97258..97559 , 97826..97920 , 98458..98574 , 98999..99083 , 99349..99577	275	HP	0	-	-
AC239114	38	-	101763..101806 , 102588..102591	15	HP	-	-	-
AC239114	39	-	103368..103518 , 103621..103760	96	HP	0	-	-
AC239114	40	-	104954..105043 , 105210..105329	69	HP	0	-	-
AC239114	41	+	106134..106158 , 106380..106483	42	HP	-	-	-
AC239114	42	+	106647..106669 , 107702..107771	30	HP	-	-	-
AC239121	1	-	2121..2387 , 3276..3278	89	HP	0	-	-
AC239121	2	+	3880..3885 , 4725..4859	46	HP	-	-	-
AC239121	3	+	6146..6149 , 11199..11283 , 13598..13632 , 15542..15655 , 17661..17785	120	HP	0	-	-
AC239121	4	-	18775..18833 , 19438..19501	40	HP	-	-	-
AC239121	5	+	21062..21139 , 21827..21997	82	HP	0	-	-
AC239121	6	-	22889..22971 , 23028..23067 , 23413..23477 , 23592..23601	65	HP	0	-	-
AC239121	7	+	23636..23702 , 23793..23875	49	HP	-	-	-
AC239121	8	+	24946..24985 , 25211..25359	62	HP	0	-	-
AC239121	9	-	25450..25561 , 25906..25995 , 26252..26304	84	HP	0	-	-
AC239121	10	+	26652..26879 , 27904..28107 , 30979..31060 , 32206..32310 , 33005..33138 , 33839..33979 , 35000..35119 , 39850..40018 , 40783..40941 , 43111..43224 , 43829..43863	496	putative Brahma-associated protein 111kD	1	putative Brahma-associated protein 111kD	P29
AC239121	11	+	44677..44788 , 45228..45259	47	HP	-	-	-
AC239121	12	-	45428..45546 , 46059..46206 , 46916..47421 , 47811..47939 , 48287..48651 , 49510..49785 , 50286..50290	515	HP	1	putative RNA-binding protein 40	C1209
AC239121	13	+	51993..52012 , 52561..52714 , 53320..53461 , 53535..53792 , 53970..54001	201	HP	0	-	-
AC239121	14	-	54443..57755 , 57811..57827	1109	putative endonuclease/reverse transcriptase	1	putative NonLTR/CR1 element	P30, C2707, S1419, S3729, S7064, S8213, S1016
AC239121	15	+	58830..59046 , 59662..59936 , 60316..60459 , 60962..61145 , 64009..64115 , 67547..67651 , 68071..68205 , 68906..69265	508	putative cytosolic ovarian carcinoma antigen 1 isoform a	1	putative cytosolic ovarian carcinoma antigen 1 isoform A	P31, C981
AC239121	16	+	70372..70563 , 71478..71863 , 76170..76302 , 78849..79042 , 79696..79815 , 80380..80569	404	putative cathepsin o	1	putative cathepsin o	P32
AC239121	17	-	81041..81125 , 81528..81583	46	HP	-	-	-
AC239121	18	-	82100..82110 , 82483..82498	8	HP	-	-	-
AC239121	19	-	83040..83074 , 83824..83974	61	HP	0	-	-
AC239121	20	+	84241..84253 , 84426..84466	17	HP	-	-	-
AC239121	21	+	84773..84775 , 84990..84997 , 85065..85072 , 85142..85146	7	HP	-	-	-
AC239121	22	+	85447..85519 , 86239..86326 , 86640..86712	77	HP	0	-	-
AC239121	23	+	87384..87512 , 88286..88501 , 89338..89600 , 90151..90316 , 91433..91747	362	putative Crystal Structure Of Human Galactose Mutarotase Complexed With Galactose	1	putative aldose-1-epimerase	P33
AC239121	24	-	92317..92554 , 93270..93363 , 93867..94116 , 94882..95026 , 95548..95639 , 96225..96314	302	putative Tryptophan 2,3-dioxygenase (TO) (Tryptophan pyrrolase) (Tryptophanase) (Tryptophan oxygenase) (Tryptamin 2,3-dioxygenase) (TRPO)	1	putative vermilion	P9, C5948, C3853, C856
AC239121	25	-	96836..97009 , 98347..98480 , 99224..99393 , 105285..105428 , 105834..105898	228	putative tryptophan oxygenase	1	putative vermilion	P9, C5948, C3853, C856
AC239121	26	+	107691..107979 , 108120..111163	1110	putative TPA: TPA_exp: pol polyprotein	1	putative LTR/Gypsy element	P35, C1646, S5708, C74, S4327
AC239121	27	-	111517..111534 , 111764..111895 , 112855..112857	50	HP	-	-	-
AC239121	28	-	114457..114686 , 114766..114859	107	HP	0	-	-
AC239123	1	+	1769..3619	616	putative Rte-1 element	1	putative NonLTR/Rte-1 element	P36
AC239123	2	+	3817..3909 , 5526..5612	59	HP	-	-	-
AC239123	3	+	6941..7015 , 7359..7400	38	HP	-	-	-
AC239123	4	+	10770..10814 , 11042..11245	82	HP	0	-	-
AC239123	5	-	11963..12333 , 12391..12400	126	HP	0	-	-
AC239123	6	+	13940..14050 , 14375..14392	42	HP	-	-	-
AC239123	7	-	15376..15424 , 17584..17633	32	HP	-	-	-
AC239123	8	-	20359..20396 , 21617..21740 , 21978..22058 , 22209..22244	92	HP	0	-	-
AC239123	9	+	23163..23191 , 24117..24379 , 24562..24632	120	HP	0	-	-
AC239123	10	-	25727..25879 , 26555..26613 , 27105..27130 , 28929..29050	119	HP	0	-	-
AC239123	11	-	30293..30384 , 30877..31048	87	HP	0	-	-
AC239123	12	-	31723..31779 , 32365..32453 , 32508..32532	56	HP	-	-	-
AC239123	13	-	33774..33970 , 34631..34766	110	HP	0	-	-
AC239123	14	+	36027..36054 , 37813..38111 , 39509..40015 , 47883..47906 , 49860..50696	564	putative Protein Wnt-1	1	putative wingless	P8
AC239123	15	-	51016..51336 , 51693..51833 , 51937..52000 , 52991..53190 , 54630..54752	282	putative Protein Wnt-6 precursor	1	putative Wnt-6 precursor	C7292
AC239123	16	+	55160..55197 , 55341..55437	44	HP	-	-	-
AC239123	17	-	55791..55896 , 55970..57201 , 57851..57968 , 58091..58159 , 59442..59458	513	HP	0	-	-
AC239123	18	+	60906..60986 , 61128..61286	79	HP	0	-	-
AC239123	19	-	62457..62611 , 63234..63310 , 63766..63848	104	HP	0	-	-
AC239123	20	+	65132..65300 , 66040..66272 , 66927..67055	176	HP	0	-	-
AC239123	21	+	67126..67278	50	HP	-	-	-
AC239123	22	-	67801..67991 , 68132..68258	105	HP	0	-	-
AC239123	23	-	69196..69329 , 69888..69924	56	HP	-	-	-
AC239123	24	+	70962..70999 , 72036..72141	47	HP	-	-	-
AC239123	25	+	73345..73369 , 73698..73783	36	HP	-	-	-
AC239123	26	+	74255..74331 , 74715..74742	34	HP	-	-	-
AC239123	27	-	76098..76220 , 76431..76490	60	HP	0	-	-
AC239123	28	+	77102..77304 , 79288..79306	73	HP	0	-	-
AC239123	29	-	80880..80996 , 81877..81979 , 82912..83044 , 83602..83822 , 85371..85436 , 85576..85930 , 91645..91749 , 94489..94655 , 95154..95224	445	HP	0	-	-
AC239123	30	-	96215..96544	109	HP	0	-	-
AC239123	31	+	97245..97399 , 98065..98119	69	HP	0	-	-
AC239123	32	-	99316..99416 , 100291..100535 , 100871..100954 , 101228..101256	152	HP	0	-	-
AC239123	33	+	102604..102628 , 102736..102776	21	HP	-	-	-
AC239123	34	+	103925..104078 , 104927..105090	105	HP	0	-	-
AC239123	35	-	105865..105903 , 107200..107394	77	HP	0	-	-
AC239123	36	-	109292..109532 , 110070..110110	93	HP	0	-	-
AC239123	37	-	111985..112282 , 113552..113652	132	HP	0	-	-
AC239123	38	+	114859..115187 , 116392..116437	124	HP	0	-	-
AC239123	39	-	117147..117446	99	HP	0	-	-
AC239123	40	-	118962..118979 , 119147..119195 , 119401..119450	38	HP	-	-	-
AC239123	41	+	121328..121585	85	HP	0	-	-
AC239123	42	+	122702..122749 , 124369..124545	74	HP	0	-	-
AC239123	43	-	125626..125815 , 125875..125915	76	HP	0	-	-
AC239123	44	-	127017..127237 , 127839..127881	87	HP	0	-	-
